# Supplementary material for: A Computational Inter-Species Study on Safrole Phase I Metabolism-Dependent Bioactivation: A Mechanistic Insight into the Study of Possible Differences among Species
Source: Toxins (Basel). 2023 Jan 18;15(2):94. doi: 10.3390/toxins15020094 (PMC9962551; doi:10.3390/toxins15020094)
Supplement: Supplementary file 1 [file toxins-15-00094-s001.zip]

Archive with 1 entries (1 files):
- toxins-2086787-supplementary.pdf
